# Supplementary material for: Efficacy of Using Intermittent Theta Burst Stimulation to Treat Negative Symptoms in Patients with Schizophrenia—A Systematic Review and Meta-Analysis
Source: Brain Sci. 2023 Dec 23;14(1):18. doi: 10.3390/brainsci14010018 (PMC10813174; doi:10.3390/brainsci14010018)
Supplement: Supplementary file 1 [file brainsci-14-00018-s001.zip]

Archive with 1 entries (1 files):
- brainsci-2730783-supplementary.pdf
